# Supplementary material for: Inhibition of Hepatitis E Virus Replication by Novel Inhibitor Targeting Methyltransferase
Source: Viruses. 2022 Aug 15;14(8):1778. doi: 10.3390/v14081778 (PMC9415367; doi:10.3390/v14081778)
Supplement: Supplementary file 1 [file viruses-14-01778-s001.zip]

Archive with 1 entries (1 files):
- viruses-1828368-supplementary.pdf
